# Supplementary material for: Digestive Tract Morphology and Gut Microbiota Jointly Determine an Efficient Digestive Strategy in Subterranean Rodents: Plateau Zokor
Source: Animals (Basel). 2022 Aug 22;12(16):2155. doi: 10.3390/ani12162155 (PMC9404879; doi:10.3390/ani12162155)
Supplement: Supplementary file 1 [file animals-12-02155-s001.zip]

Archive with 1 entries (1 files):
- animals-1813751-supplementary.pdf
